# Supplementary material for: Evaluation of an Oral Fluid Collection Device and a Solid-Phase Extraction Method for the Determination of Coca Leaf Alkaloids by Gas Chromatography–Mass Spectrometry
Source: Molecules. 2024 Jan 25;29(3):592. doi: 10.3390/molecules29030592 (PMC11154435; doi:10.3390/molecules29030592)
Supplement: Supplementary file 1 [file molecules-29-00592-s001.zip]

Archive with 1 entries (1 files):
- molecules-2771338-supplementary.pdf
